# Supplementary material for: Hybrid deep layered network model based on multi-scale feature extraction and deep feature optimization for acute lymphoblastic leukemia anomaly detection
Source: PeerJ Comput Sci. 2025 Sep 4;11:e3174. doi: 10.7717/peerj-cs.3174 (PMC12453709; doi:10.7717/peerj-cs.3174)
Supplement: Supplemental Information 1 [file peerj-cs-11-3174-s001.py]

# -*- coding: utf-8 -*-

import os
import time
import shutil
import pathlib
import itertools

# import data handling tools
import cv2
import numpy as np
import pandas as pd
import seaborn as sns
#sns.set_style('darkgrid')
import matplotlib.pyplot as plt
from sklearn.model_selection import train_test_split
from sklearn.metrics import confusion_matrix, classification_report

# import Deep learning Libraries
import tensorflow as tf
from tensorflow import keras
from tensorflow.keras.models import Sequential
from tensorflow.keras.optimizers import Adam, Adamax
from tensorflow.keras.metrics import categorical_crossentropy
from tensorflow.keras.preprocessing.image import ImageDataGenerator
from tensorflow.keras.layers import Conv2D, MaxPooling2D, Flatten, Dense, Activation, Dropout, BatchNormalization
from tensorflow.keras import regularizers

# Ignore Warnings
import warnings
warnings.filterwarnings("ignore")

print ('modules loaded')

 Generate data paths with labels
def define_paths(dir):
    filepaths = []
    labels = []

    folds = os.listdir(dir)
    for fold in folds:
        foldpath = os.path.join(dir, fold)
        filelist = os.listdir(foldpath)

        for fold_ in filelist:
            foldpath_ = os.path.join(foldpath, fold_)
            filelist_ = os.listdir(foldpath_)

            for file_ in filelist_:
                fpath = os.path.join(foldpath_, file_)
                filepaths.append(fpath)
                labels.append(fold_)

    return filepaths, labels


# Concatenate data paths with labels into one dataframe ( to later be fitted into the model )
def define_df(files, classes):
    Fseries = pd.Series(files, name= 'filepaths')
    Lseries = pd.Series(classes, name='labels')
    return pd.concat([Fseries, Lseries], axis= 1)


# Function that create dataframe for train, validation, and test data
def create_df(data_dir):

    # train dataframe
    files, classes = define_paths(data_dir)
    df = define_df(files, classes)
    
    strat = df['labels']
    train_df, dummy_df = train_test_split(df, train_size=0.7, shuffle=True, random_state=123, stratify=strat)

    # test dataframe   
    strat = dummy_df['labels']
    valid_df, test_df= train_test_split(dummy_df, train_size=0.5, shuffle=True, random_state=123, stratify=strat)

    return train_df, valid_df, test_df

def create_model_data (train_df, valid_df, test_df, batch_size):
   


    # define model parameters
    img_size = (300, 300)
    channels = 3 # either BGR or Grayscale
    color = 'rgb'
    img_shape = (img_size[0], img_size[1], channels)

    # Recommended : use custom function for test data batch size, else we can use normal batch size.
    ts_length = len(test_df)
    test_batch_size = max(sorted([ts_length // n for n in range(1, ts_length + 1) if ts_length%n == 0 and ts_length/n <= 80]))
    test_steps = ts_length // test_batch_size

    # This function which will be used in image data generator for data augmentation, it just take the image and return it again.
    def scalar(img):
        return img

    tr_gen = ImageDataGenerator(preprocessing_function= scalar) #horizontal_flip= True
    ts_gen = ImageDataGenerator(preprocessing_function= scalar)

    train_gen = tr_gen.flow_from_dataframe( train_df, x_col= 'filepaths', y_col= 'labels', target_size= img_size, class_mode= 'categorical',
                                        color_mode= color, shuffle= False, batch_size= batch_size)

    valid_gen = ts_gen.flow_from_dataframe( valid_df, x_col= 'filepaths', y_col= 'labels', target_size= img_size, class_mode= 'categorical',
                                        color_mode= color, shuffle= False, batch_size= batch_size)

    # Note: we will use custom test_batch_size, and make shuffle= false
    test_gen = ts_gen.flow_from_dataframe( test_df, x_col= 'filepaths', y_col= 'labels', target_size= img_size, class_mode= 'categorical',
                                        color_mode= color, shuffle= False, batch_size= test_batch_size)

    return train_gen, valid_gen, test_gen

def show_images(gen):
    '''
    This function take the data generator and show sample of the images
    '''

    # return classes , images to be displayed
    g_dict = gen.class_indices        # defines dictionary {'class': index}
    classes = list(g_dict.keys())     # defines list of dictionary's kays (classes), classes names : string
    images, labels = next(gen)        # get a batch size samples from the generator

    # calculate number of displayed samples
    length = len(labels)        # length of batch size
    sample = min(length, 25)    # check if sample less than 25 images

    plt.figure(figsize= (20, 20))

    for i in range(sample):
        plt.subplot(5, 5, i + 1)
        image = images[i] / 255       # scales data to range (0 - 255)
        plt.imshow(image)
        index = np.argmax(labels[i])  # get image index
        class_name = classes[index]   # get class of image
        plt.title(class_name, color= 'blue', fontsize= 12)
        plt.axis('off')
    plt.show()
    
    
 def plot_label_count(df, plot_title):
    '''
    This function take df and plot labels value counts
    '''

    # Define needed variables
    vcounts = df['labels'].value_counts()
    labels = vcounts.keys().tolist()
    values = vcounts.tolist()
    lcount = len(labels)

    if lcount > 55:
        print('The number of labels is > 55, no plot will be produced')

    else:
        plot_labels(lcount, labels, values, plot_title)

def plot_labels(lcount, labels, values, plot_title):
    width = lcount * 4
    width = np.min([width, 20])

    plt.figure(figsize= (width, 5))

    form = {'family': 'serif', 'color': 'blue', 'size': 25}
    sns.barplot(labels, values)
    plt.title(f'Images per Label in {plot_title} data', fontsize= 24, color= 'blue')
    plt.xticks(rotation= 90, fontsize= 18)
    plt.yticks(fontsize= 18)
    plt.xlabel('CLASS', fontdict= form)
    yaxis_label = 'IMAGE COUNT'
    plt.ylabel(yaxis_label, fontdict= form)

    rotation = 'vertical' if lcount >= 8 else 'horizontal'
    for i in range(lcount):
        plt.text(i, values[i] / 2, str(values[i]), fontsize= 12,
                rotation= rotation, color= 'yellow', ha= 'center')

    plt.show()
    
class MyCallback(keras.callbacks.Callback):
    def __init__(self, model, patience, stop_patience, threshold, factor, batches, epochs, ask_epoch):
        super(MyCallback, self).__init__()
        self.model = model
        self.patience = patience # specifies how many epochs without improvement before learning rate is adjusted
        self.stop_patience = stop_patience # specifies how many times to adjust lr without improvement to stop training
        self.threshold = threshold # specifies training accuracy threshold when lr will be adjusted based on validation loss
        self.factor = factor # factor by which to reduce the learning rate
        self.batches = batches # number of training batch to run per epoch
        self.epochs = epochs
        self.ask_epoch = ask_epoch
        self.ask_epoch_initial = ask_epoch # save this value to restore if restarting training

        # callback variables
        self.count = 0 # how many times lr has been reduced without improvement
        self.stop_count = 0
        self.best_epoch = 1   # epoch with the lowest loss
        self.initial_lr = float(tf.keras.backend.get_value(model.optimizer.lr)) # get the initial learning rate and save it
        self.highest_tracc = 0.0 # set highest training accuracy to 0 initially
        self.lowest_vloss = np.inf # set lowest validation loss to infinity initially
        self.best_weights = self.model.get_weights() # set best weights to model's initial weights
        self.initial_weights = self.model.get_weights()   # save initial weights if they have to get restored

    # Define a function that will run when train begins
    def on_train_begin(self, logs= None):
        msg = 'Do you want model asks you to halt the training [y/n] ?'
        print(msg)
        ans = input('')
        if ans in ['Y', 'y']:
            self.ask_permission = 1
        elif ans in ['N', 'n']:
            self.ask_permission = 0

        msg = '{0:^8s}{1:^10s}{2:^9s}{3:^9s}{4:^9s}{5:^9s}{6:^9s}{7:^10s}{8:10s}{9:^8s}'.format('Epoch', 'Loss', 'Accuracy', 'V_loss', 'V_acc', 'LR', 'Next LR', 'Monitor','% Improv', 'Duration')
        print(msg)
        self.start_time = time.time()


    def on_train_end(self, logs= None):
        stop_time = time.time()
        tr_duration = stop_time - self.start_time
        hours = tr_duration // 3600
        minutes = (tr_duration - (hours * 3600)) // 60
        seconds = tr_duration - ((hours * 3600) + (minutes * 60))

        msg = f'training elapsed time was {str(hours)} hours, {minutes:4.1f} minutes, {seconds:4.2f} seconds)'
        print(msg)

        # set the weights of the model to the best weights
        self.model.set_weights(self.best_weights)


    def on_train_batch_end(self, batch, logs= None):
        # get batch accuracy and loss
        acc = logs.get('accuracy') * 100
        loss = logs.get('loss')

        # prints over on the same line to show running batch count
        msg = '{0:20s}processing batch {1:} of {2:5s}-   accuracy=  {3:5.3f}   -   loss: {4:8.5f}'.format(' ', str(batch), str(self.batches), acc, loss)
        print(msg, '\r', end= '')


    def on_epoch_begin(self, epoch, logs= None):
        self.ep_start = time.time()


    # Define method runs on the end of each epoch
    def on_epoch_end(self, epoch, logs= None):
        ep_end = time.time()
        duration = ep_end - self.ep_start

        lr = float(tf.keras.backend.get_value(self.model.optimizer.lr)) # get the current learning rate
        current_lr = lr
        acc = logs.get('accuracy')  # get training accuracy
        v_acc = logs.get('val_accuracy')  # get validation accuracy
        loss = logs.get('loss')  # get training loss for this epoch
        v_loss = logs.get('val_loss')  # get the validation loss for this epoch

        if acc < self.threshold: # if training accuracy is below threshold adjust lr based on training accuracy
            monitor = 'accuracy'
            if epoch == 0:
                pimprov = 0.0
            else:
                pimprov = (acc - self.highest_tracc ) * 100 / self.highest_tracc # define improvement of model progres

            if acc > self.highest_tracc: # training accuracy improved in the epoch
                self.highest_tracc = acc # set new highest training accuracy
                self.best_weights = self.model.get_weights() # training accuracy improved so save the weights
                self.count = 0 # set count to 0 since training accuracy improved
                self.stop_count = 0 # set stop counter to 0
                if v_loss < self.lowest_vloss:
                    self.lowest_vloss = v_loss
                self.best_epoch = epoch + 1  # set the value of best epoch for this epoch

            else:
                # training accuracy did not improve check if this has happened for patience number of epochs
                # if so adjust learning rate
                if self.count >= self.patience - 1: # lr should be adjusted
                    lr = lr * self.factor # adjust the learning by factor
                    tf.keras.backend.set_value(self.model.optimizer.lr, lr) # set the learning rate in the optimizer
                    self.count = 0 # reset the count to 0
                    self.stop_count = self.stop_count + 1 # count the number of consecutive lr adjustments
                    self.count = 0 # reset counter
                    if v_loss < self.lowest_vloss:
                        self.lowest_vloss = v_loss
                else:
                    self.count = self.count + 1 # increment patience counter

        else: # training accuracy is above threshold so adjust learning rate based on validation loss
            monitor = 'val_loss'
            if epoch == 0:
                pimprov = 0.0

            else:
                pimprov = (self.lowest_vloss - v_loss ) * 100 / self.lowest_vloss

            if v_loss < self.lowest_vloss: # check if the validation loss improved
                self.lowest_vloss = v_loss # replace lowest validation loss with new validation loss
                self.best_weights = self.model.get_weights() # validation loss improved so save the weights
                self.count = 0 # reset count since validation loss improved
                self.stop_count = 0
                self.best_epoch = epoch + 1 # set the value of the best epoch to this epoch

            else: # validation loss did not improve
                if self.count >= self.patience - 1: # need to adjust lr
                    lr = lr * self.factor # adjust the learning rate
                    self.stop_count = self.stop_count + 1 # increment stop counter because lr was adjusted
                    self.count = 0 # reset counter
                    tf.keras.backend.set_value(self.model.optimizer.lr, lr) # set the learning rate in the optimizer

                else:
                    self.count = self.count + 1 # increment the patience counter

                if acc > self.highest_tracc:
                    self.highest_tracc = acc

        msg = f'{str(epoch + 1):^3s}/{str(self.epochs):4s} {loss:^9.3f}{acc * 100:^9.3f}{v_loss:^9.5f}{v_acc * 100:^9.3f}{current_lr:^9.5f}{lr:^9.5f}{monitor:^11s}{pimprov:^10.2f}{duration:^8.2f}'
        print(msg)

        if self.stop_count > self.stop_patience - 1: # check if learning rate has been adjusted stop_count times with no improvement
            msg = f' training has been halted at epoch {epoch + 1} after {self.stop_patience} adjustments of learning rate with no improvement'
            print(msg)
            self.model.stop_training = True # stop training

        else:
            if self.ask_epoch != None and self.ask_permission != 0:
                if epoch + 1 >= self.ask_epoch:
                    msg = 'enter H to halt training or an integer for number of epochs to run then ask again'
                    print(msg)

                    ans = input('')
                    if ans == 'H' or ans == 'h':
                        msg = f'training has been halted at epoch {epoch + 1} due to user input'
                        print(msg)
                        self.model.stop_training = True # stop training

                    else:
                        try:
                            ans = int(ans)
                            self.ask_epoch += ans
                            msg = f' training will continue until epoch {str(self.ask_epoch)}'
                            print(msg)
                            msg = '{0:^8s}{1:^10s}{2:^9s}{3:^9s}{4:^9s}{5:^9s}{6:^9s}{7:^10s}{8:10s}{9:^8s}'.format('Epoch', 'Loss', 'Accuracy', 'V_loss', 'V_acc', 'LR', 'Next LR', 'Monitor', '% Improv', 'Duration')
                            print(msg)

                        except Exception:
                            print('Invalid')
                            
def plot_training(hist):
    '''
    This function take training model and plot history of accuracy and losses with the best epoch in both of them.
    '''

    # Define needed variables
    tr_acc = hist.history['accuracy']
    tr_loss = hist.history['loss']
    val_acc = hist.history['val_accuracy']
    val_loss = hist.history['val_loss']
    index_loss = np.argmin(val_loss)
    val_lowest = val_loss[index_loss]
    index_acc = np.argmax(val_acc)
    acc_highest = val_acc[index_acc]
    Epochs = [i+1 for i in range(len(tr_acc))]
    loss_label = f'best epoch= {str(index_loss + 1)}'
    acc_label = f'best epoch= {str(index_acc + 1)}'

    # Plot training history
    plt.figure(figsize= (20, 8))
    plt.style.use('fivethirtyeight')
    #plt.style.use('classic')
    plt.subplot(1, 2, 1)
    plt.plot(Epochs, tr_loss, 'r', label= 'Training loss')
    plt.plot(Epochs, val_loss, 'g', label= 'Validation loss')
    plt.scatter(index_loss + 1, val_lowest, s= 150, c= 'blue', label= loss_label)
    plt.title('Training and Validation Loss')
    plt.xlabel('Epochs')
    plt.ylabel('Loss')
    plt.legend()

    plt.subplot(1, 2, 2)
    plt.plot(Epochs, tr_acc, 'r', label= 'Training Accuracy')
    plt.plot(Epochs, val_acc, 'g', label= 'Validation Accuracy')
    plt.scatter(index_acc + 1 , acc_highest,s= 150, c= 'blue', label= acc_label)
    plt.title('Training and Validation Accuracy')
    plt.xlabel('Epochs')
    plt.ylabel('Accuracy')
    plt.legend()

    plt.tight_layout
    plt.show()
    
    
def plot_confusion_matrix(cm, classes, normalize= False, title= 'Confusion Matrix', cmap= plt.cm.Blues):
	'''
	This function plot confusion matrix method from sklearn package.
	'''

	plt.figure(figsize= (10, 10))
	plt.imshow(cm, interpolation= 'nearest', cmap= cmap)
	plt.title(title)
	plt.colorbar()

	tick_marks = np.arange(len(classes))
	plt.xticks(tick_marks, classes, rotation= 45)
	plt.yticks(tick_marks, classes)

	if normalize:
		cm = cm.astype('float') / cm.sum(axis= 1)[:, np.newaxis]
		print('Normalized Confusion Matrix')

	else:
		print('Confusion Matrix, Without Normalization')

	print(cm)

	thresh = cm.max() / 2.
	for i, j in itertools.product(range(cm.shape[0]), range(cm.shape[1])):
		plt.text(j, i, cm[i, j], horizontalalignment= 'center', color= 'white' if cm[i, j] > thresh else 'black')

	plt.tight_layout()
	plt.ylabel('True Label')
	plt.xlabel('Predicted Label')
    
data_dir = '/kaggle/input/alljpg10kkirpilmis' 

try:
    # Get splitted data
    train_df, valid_df, test_df = create_df(data_dir)

    # Get Generators
    batch_size = 32
    train_gen, valid_gen, test_gen = create_model_data(train_df, valid_df, test_df, batch_size)

except:
    print('Invalid Input')
    
# Create Model Structure
img_size = (224, 224)
channels = 3
img_shape = (img_size[0], img_size[1], channels)
class_count = len(list(train_gen.class_indices.keys())) # to define number of classes in dense layer

# create pre-trained model (you can built on pretrained model such as :  efficientnet, VGG , Resnet )
# we will use efficientnetb3 from EfficientNet family.
base_model = tf.keras.applications.Xception(include_top= False, weights= "imagenet", input_shape= img_shape, pooling= 'max')

model = Sequential([
    base_model,
    BatchNormalization(axis= -1, momentum= 0.99, epsilon= 0.001),
    Dense(256, kernel_regularizer= regularizers.l2(l= 0.016), activity_regularizer= regularizers.l1(0.006),
                bias_regularizer= regularizers.l1(0.006), activation= 'relu'),
    Dropout(rate= 0.45, seed= 123),
    Dense(class_count, activation= 'softmax')
])

model.compile(Adamax(learning_rate= 0.001), loss= 'categorical_crossentropy', metrics= ['accuracy'])

model.summary()

batch_size = 32   # set batch size for training
epochs = 20   # number of all epochs in training
patience = 1   #number of epochs to wait to adjust lr if monitored value does not improve
stop_patience = 10   # number of epochs to wait before stopping training if monitored value does not improve
threshold = 0.9   # if train accuracy is < threshold adjust monitor accuracy, else monitor validation loss
factor = 0.5   # factor to reduce lr by
ask_epoch = 5   # number of epochs to run before asking if you want to halt training
batches = int(np.ceil(len(train_gen.labels) / batch_size))    # number of training batch to run per epoch

callbacks = [MyCallback(model= model, patience= patience, stop_patience= stop_patience, threshold= threshold,
            factor= factor, batches= batches, epochs= epochs, ask_epoch= ask_epoch )]

history = model.fit(x= train_gen, epochs= epochs, verbose= 0, callbacks= callbacks,
                    validation_data= valid_gen, validation_steps= None, shuffle= False)

preds=model.predict(test_gen)  

test_label=test_gen.labels
pred=np.argmax(preds,axis=1)
from sklearn.metrics import classification_report

print(classification_report(test_label,pred,digits=4))

names =[ "NORMAL", "ALL"]
from sklearn.metrics import confusion_matrix
from sklearn.metrics import f1_score,precision_score,recall_score,accuracy_score
from sklearn.model_selection import GridSearchCV
fig = plt.figure(figsize=(5, 5), dpi=100)
cm = confusion_matrix(test_label, pred)
sns.heatmap(cm,vmin=0, fmt='g', annot=True, cbar=False,cmap=plt.cm.Blues, xticklabels=names, yticklabels=names)

plt.xlabel('Predicted label')
plt.ylabel('True label')
plt.title('Confusion Matrix')

import math
from sklearn.metrics import roc_curve, auc
import matplotlib.pyplot as plt
import matplotlib.patches as patches
import random

test_label=np.array(test_label)

probs = np.exp(preds[:,1])
fpr, tpr, thresholds = roc_curve(test_label, probs, pos_label=1)
roc_auc = auc(fpr, tpr)
print('ROC area is {0}'.format(roc_auc))

plt.figure(dpi=100)
plt.plot(fpr, tpr, color='darkorange', label='ROC curve (area = %0.2f)' % roc_auc)
plt.plot([0, 1], [0, 1], color='navy', linestyle='--')
plt.xlim([-0.01, 1.0])
plt.ylim([0.0, 1.01])
plt.xlabel('False Positive Rate')
plt.ylabel('True Positive Rate')
plt.title('Receiver operating characteristic')
plt.legend(loc="lower right")


model_feat = Model(inputs=model.inputs,outputs=model.get_layer('batch_normalization_4').output)
feat_train = model_feat.predict(train_gen)
print(feat_train.shape)
labels=train_gen.labels
train_label=np.array(labels)
print(train_label.shape)

feat_test = model_feat.predict(test_gen)
print(feat_test.shape)
test_label=test_gen.labels
test_label=np.array(test_label)
print(test_label.shape)

feat_valid = model_feat.predict(valid_gen)
print(feat_valid.shape)
valid_label=valid_gen.labels
valid_label=np.array(valid_label)
print(valid_label.shape)


feat_train=pd.DataFrame(feat_train)

train_label=pd.DataFrame(train_label)

feat_valid=pd.DataFrame(feat_valid)

valid_label=pd.DataFrame(valid_label)

#x_train_valid=pd.concat([feat_train, feat_valid], axis=0)

#y_train_valid=pd.concat([train_label, valid_label], axis=0)


feat_test=pd.DataFrame(feat_test)

test_label=pd.DataFrame(test_label)

x_train_valid=pd.concat([feat_train, feat_valid,feat_test], axis=0)

y_train_valid=pd.concat([train_label, valid_label,test_label], axis=0)

from sklearn.model_selection import train_test_split
x_train, x_test, y_train, y_test = train_test_split(x_train_valid, y_train_valid, test_size = 0.15, random_state = 2)


f_train=np.array(feat_train)
f_test=np.array(feat_test)
f_valid=np.array(feat_valid)


from sklearn.model_selection import cross_val_score,cross_val_predict
from sklearn.ensemble import RandomForestClassifier
from sklearn.naive_bayes import GaussianNB
from sklearn.neighbors import KNeighborsClassifier
from sklearn import svm
from sklearn.metrics import confusion_matrix
from sklearn.metrics import f1_score,precision_score,recall_score,accuracy_score
from sklearn.model_selection import GridSearchCV

r_forest = RandomForestClassifier(200,max_depth=5, random_state=2)
r_forest.fit(x_train,y_train)
predicted = r_forest.predict(x_test)
score = r_forest.score(x_test, y_test)
rf_score_ = np.mean(score)

print('Accuracy : %.5f' % (rf_score_))

print("Classification Report:")
print(classification_report(y_test, predicted,digits=4))

# Confusion matrix
names =[ "NORMAL", "ALL"]
from sklearn.metrics import confusion_matrix
from sklearn.metrics import f1_score,precision_score,recall_score,accuracy_score
from sklearn.model_selection import GridSearchCV
fig = plt.figure(figsize=(5, 5), dpi=100)
cm = confusion_matrix(y_test, predicted)
sns.heatmap(cm,vmin=0, fmt='g', annot=True, cbar=False,cmap=plt.cm.Blues, xticklabels=names, yticklabels=names)

plt.xlabel('Predicted label')
plt.ylabel('True label')
plt.title('Confusion Matrix')


    y_prob = r_forest.predict_proba(x_test)[:, 1]
    fpr, tpr, _ = roc_curve(y_test, y_prob)
    roc_auc = auc(fpr, tpr)
    
    plt.figure()
    plt.plot(fpr, tpr, color='darkorange', lw=2, label='ROC curve (area = %0.2f)' % roc_auc)
    plt.plot([0, 1], [0, 1], color='navy', lw=2, linestyle='--')
    plt.xlim([0.0, 1.0])
    plt.ylim([0.0, 1.05])
    plt.xlabel('False Positive Rate')
    plt.ylabel('True Positive Rate')
    plt.title('Receiver Operating Characteristic (ROC)')
    plt.legend(loc="lower right")
    plt.show()
else:
    print("ROC curve is only meaningful for binary classification.")
    
# Other machine learning algorithms
